# Supplementary material for: Cold Atmospheric Plasma Reduces Vessel Density and Increases Vascular Permeability and Apoptotic Cell Death in Solid Tumors
Source: Cancers (Basel). 2022 May 14;14(10):2432. doi: 10.3390/cancers14102432 (PMC9139209; doi:10.3390/cancers14102432)
Supplement: Supplementary file 1 [file cancers-14-02432-s001.zip]

Archive with 1 entries (1 files):
- cancers-1703959-supplementary.pdf
